# Supplementary material for: Validation of internal reference genes for relative quantitation studies of gene expression in human laryngeal cancer
Source: PeerJ. 2016 Dec 8;4:e2763. doi: 10.7717/peerj.2763 (PMC5149058; doi:10.7717/peerj.2763)
Supplement: Data S1 — Raw data 1: BestKeeper-Input; Raw data 2: Cp value; Raw data 3: geNorm-Input; Raw data 4: Mean Cp; Raw data 5: NormFinder-Input. [file peerj-04-2763-s001.zip]

Archive with 6 entries (5 files):
- ╘¡╩╝╩2╛▌/
- ╘¡╩╝╩2╛▌/raw data_BestKeeper-Input.xls
- ╘¡╩╝╩2╛▌/raw data_Cp value.xls
- ╘¡╩╝╩2╛▌/raw data_geNorm-Input.xls
- ╘¡╩╝╩2╛▌/raw data_Mean Cp.xls
- ╘¡╩╝╩2╛▌/raw data_NormFinder-Input.xls
