# Supplementary material for: Validation of internal reference genes for relative quantitation studies of gene expression in human laryngeal cancer
Source: PeerJ. 2016 Dec 8;4:e2763. doi: 10.7717/peerj.2763 (PMC5149058; doi:10.7717/peerj.2763)
Supplement: Data S1 — Raw data 1: BestKeeper-Input; Raw data 2: Cp value; Raw data 3: geNorm-Input; Raw data 4: Mean Cp; Raw data 5: NormFinder-Input. [file peerj-04-2763-s001.zip › ╘¡╩╝╩2╛▌/raw data_BestKeeper-Input.xls]

## Sheet: Intro
BestKeeper © - version 1
Determination of the "most stable" Housekeeping Genes in in real-time PCR by using Repeated Pair-wise Correlation Analysis
Calculation of the geometric average of the "best" Housekeeping Genes CPs => CP Index = BestKeeper
Repeated Pair-wise Correlation & Regression Analysis of the BestKeeper vs. Housekeeping Genes
Repeated Pair-wise Correlation & Regression Analysis of the BestKeeper vs. Target Genes
Determination of sample intergrity, by specific Housekeeping Gene expression variation [InVar]
BestKeeper: Repeated Pair-wise Correlation Analysis is efficiency corrected real-time qPCR
Publication	Biotechnology Letters 26: 509-512
Direct download (mirror)	http://bioinformatics.gene-quantification.info/bestkeeper.html				gene.quantification@wzw.tum.de
Direct support	http://www.wzw.tum.de/gene-quantification/bestkeeper.html				© 2004 M.W. Pfaffl
	name of the gene	efficiency of
		qPCR
Housekeeping genes
HKG 1	18S	2		Housekeeping Gene(s) = black
HKG 2	GAPDH	2		Target Gene(s) = blue
HKG 3	B2M	2
HKG 4	ACTB	2			= cells for data and name input
HKG 5	ALAS1	2
HKG 6	GUSB	2			= data output
HKG 7	HPRT1	2
HKG 8	HMBS	2			= data output
HKG 9	PPIA	2
HKG 10	RPL29	2
Target Genes					= print current page
Target Gene 1		2
Target Gene 2		2
Target Gene 3		2
Target Gene 4		2
Target Gene 5		2
Target Gene 6		2
Target Gene 7		2
Target Gene 8		2
Target Gene 9		2
Target Gene 10		2

## Sheet: HKG vs. BK
Determination of the "most stable" Housekeeping Genes in in real-time PCR by using Repeated Pair-wise Correlation Analysis.
Calculation of the geometric average of the "most stable" Housekeeping Genes => CP Index = BestKeeper									print HKG data input pages
CP data input:	18S	GAPDH	B2M	ACTB	ALAS1	GUSB	HPRT1	HMBS	PPIA	RPL29
	HKG 1	HKG 2	HKG 3	HKG 4	HKG 5	HKG 6	HKG 7	HKG 8	HKG 9	HKG 10	n	BestKeeper	InVar. [± CP]	InVar. [ ± % CP]	InVar. [± x-fold]	HKG 1	Diff. HKG 1 [CP]	Diff. HKG 1 [%]	HKG 2	Diff. HKG 2 [CP]	Diff. HKG 2 [%]	HKG 3	Diff. HKG 3 [CP]	Diff. HKG 3 [%]	HKG 4	Diff. HKG 4 [CP]	Diff. HKG 4 [%]	HKG 5	Diff. HKG 5 [CP]	Diff. HKG 5 [%]	HKG 6	Diff. HKG 6 [CP]	Diff. HKG 6 [%]	HKG 7	Diff. HKG 7 [CP]	Diff. HKG 7 [%]	HKG 8	Diff. HKG 8 [CP]	Diff. HKG 8 [%]	HKG 9	Diff. HKG 9 [CP]	Diff. HKG 9 [%]	HKG 10	Diff. HKG 10 [CP]	Diff. HKG 10 [%]	BestKeeper	Var. [CP]	Var. [% CP]	Var. [CP]
sample 1	8.98521	14.4455	19.2195	18.9735	24.7837	24.3296	23.8976	24.7562	18.5181	22.9126	10	19.2982	±1.32	±6.47	±0.4	8.98521	-0.538348	-5.65281	14.4455	-3.73143	-20.5283	19.2195	0.109515	0.573079	18.9735	-0.0680762	-0.357514	24.7837	0.257896	1.05153	24.3296	-0.842781	-3.34804	23.8976	-1.84409	-7.16381	24.7562	-2.32538	-8.58657	18.5181	-0.318205	-1.68932	22.9126	-2.30146	-9.12766	19.2982	±1.32	±6.47	1.32
sample 2	9.05649	14.9824	18.7219	18.5739	24.7951	24.3501	24.2895	24.7007	18.4158	23.4747	10	19.3579	±1.07	±5.15	±0.33	9.05649	-0.467064	-4.9043	14.9824	-3.19462	-17.5751	18.7219	-0.38807	-2.03072	18.5739	-0.467684	-2.45613	24.7951	0.269287	1.09797	24.3501	-0.822297	-3.26666	24.2895	-1.45224	-5.64159	24.7007	-2.38094	-8.79173	18.4158	-0.420524	-2.23252	23.4747	-1.73941	-6.89855	19.3579	±1.07	±5.15	1.07
sample 3	9.87715	14.9794	18.858	18.1815	24.7723	24.3941	23.7856	24.471	18.5175	23.6663	10	19.4679	±1.2	±6.03	±0.41	9.87715	0.353591	3.7128	14.9794	-3.19755	-17.5912	18.858	-0.251963	-1.31849	18.1815	-0.860005	-4.51646	24.7723	0.246506	1.00509	24.3941	-0.778285	-3.09182	23.7856	-1.95609	-7.59892	24.471	-2.61063	-9.63987	18.5175	-0.318812	-1.69254	23.6663	-1.54784	-6.1388	19.4679	±1.2	±6.03	1.2
sample 4	10.1428	19.4165	21.4943	19.4385	24.7364	26.8778	27.2311	28.7929	18.4821	26.2697	10	21.4714	±0.83	±3.95	±1.33	10.1428	0.619266	6.50246	19.4165	1.23949	6.81904	21.4943	2.38431	12.4768	19.4385	0.396917	2.08448	24.7364	0.210612	0.858736	26.8778	1.70548	6.77519	27.2311	1.4894	5.78596	28.7929	1.71123	6.3188	18.4821	-0.354231	-1.88058	26.2697	1.05558	4.18645	21.4714	±0.83	±3.95	0.83
sample 5	9.85786	19.683	21.6218	19.387	25.3546	27.0444	27.376	28.8247	18.9029	26.0851	10	21.5599	±0.8	±3.71	±1.45	9.85786	0.334304	3.51028	19.683	1.50605	8.2855	21.6218	2.51181	13.144	19.387	0.345438	1.81413	25.3546	0.828789	3.37925	27.0444	1.872	7.43674	27.376	1.63434	6.34902	28.8247	1.74313	6.43657	18.9029	0.0665894	0.353517	26.0851	0.871005	3.45444	21.5599	±0.8	±3.71	0.8
sample 6	10.7416	15.9509	17.6246	18.4396	23.6095	23.9794	24.874	25.0184	17.5242	24.1635	10	19.586	±0.95	±6.56	±0.62	10.7416	1.21809	12.7902	15.9509	-2.22608	-12.2467	17.6246	-1.48543	-7.77308	18.4396	-0.601981	-3.16141	23.6095	-0.916348	-3.73626	23.9794	-1.19293	-4.73903	24.874	-0.867662	-3.37065	25.0184	-2.06319	-7.61843	17.5242	-1.31207	-6.96567	24.1635	-1.05059	-4.16668	19.586	±0.95	±6.56	0.95
sample 7	9.75272	16.8704	17.5847	17.7858	23.7565	24.5643	25.0585	24.9685	17.8487	24.1662	10	19.5376	±0.62	±3.21	±0.26	9.75272	0.229164	2.40628	16.8704	-1.30655	-7.18793	17.5847	-1.52528	-7.98157	17.7858	-1.25574	-6.59471	23.7565	-0.769287	-3.13664	24.5643	-0.608075	-2.41564	25.0585	-0.683174	-2.65396	24.9685	-2.11315	-7.80289	17.8487	-0.987594	-5.24304	24.1662	-1.04794	-4.15615	19.5376	±0.62	±3.21	0.62
sample 8	7.81876	18.4026	17.3974	16.1668	23.6225	23.5096	24.8227	25.5382	16.9706	23.7038	10	18.8723	±0.8	±5.64	±0.29	7.81876	-1.70479	-17.9008	18.4026	0.225638	1.24134	17.3974	-1.71261	-8.96186	16.1668	-2.8747	-15.097	23.6225	-0.903297	-3.68304	23.5096	-1.66273	-6.60537	24.8227	-0.91901	-3.57012	25.5382	-1.54344	-5.69921	16.9706	-1.86572	-9.90493	23.7038	-1.51032	-5.98998	18.8723	±0.8	±5.64	0.8
sample 9	9.39002	17.9805	15.753	18.3181	23.6512	23.7064	24.612	25.6569	16.8987	23.6052	10	19.2205	±0.94	±4.85	±0.26	9.39002	-0.133535	-1.40215	17.9805	-0.196422	-1.08061	15.753	-3.35694	-17.5664	18.3181	-0.723451	-3.79933	23.6512	-0.874581	-3.56596	23.7064	-1.46592	-5.82353	24.612	-1.12968	-4.3885	25.6569	-1.42471	-5.26079	16.8987	-1.93758	-10.2864	23.6052	-1.60889	-6.38092	19.2205	±0.94	±4.85	0.94
sample 10	7.9073	19.2091	18.9223	17.4257	23.1315	23.8919	25.6669	27.5586	18.3249	25.7455	10	19.7949	±0.97	±6.43	±0.58	7.9073	-1.61626	-16.9711	19.2091	1.03218	5.67849	18.9223	-0.187737	-0.9824	17.4257	-1.61581	-8.48572	23.1315	-1.39437	-5.68533	23.8919	-1.28048	-5.08683	25.6669	-0.0747744	-0.29048	27.5586	0.477003	1.76135	18.3249	-0.511341	-2.71466	25.7455	0.531361	2.10739	19.7949	±0.97	±6.43	0.97
sample 11	8.36541	18.959	18.9771	18.4292	23.1731	24.5483	25.7061	27.2826	19.25	25.6845	10	20.1329	±0.71	±4.71	±0.44	8.36541	-1.15815	-12.1609	18.959	0.782059	4.30247	18.9771	-0.132873	-0.695306	18.4292	-0.612349	-3.21586	23.1731	-1.35278	-5.51572	24.5483	-0.624052	-2.47912	25.7061	-0.0355535	-0.138116	27.2826	0.200966	0.742074	19.25	0.41367	2.19613	25.6845	0.4704	1.86562	20.1329	±0.71	±4.71	0.71
sample 12	9.94707	20.4942	19.5439	21.1228	24.9011	25.4634	26.6219	28.8799	19.6752	26.4657	10	21.5261	±0.76	±3.87	±1.36	9.94707	0.423508	4.44695	20.4942	2.31723	12.7482	19.5439	0.433889	2.27049	21.1228	2.08121	10.9298	24.9011	0.375275	1.53012	25.4634	0.291024	1.15613	26.6219	0.880174	3.41925	28.8799	1.79827	6.64019	19.6752	0.838945	4.45388	26.4657	1.25157	4.96378	21.5261	±0.76	±3.87	0.76
sample 13	10.1965	19.247	19.5439	20.6255	24.7927	25.762	26.9244	28.9234	20.1434	26.8106	10	21.5148	±0.54	±2.46	±0.81	10.1965	0.67293	7.06595	19.247	1.07	5.88659	19.5439	0.433889	2.27049	20.6255	1.58393	8.3183	24.7927	0.266836	1.08798	25.762	0.589678	2.34256	26.9244	1.18273	4.59462	28.9234	1.84175	6.80075	20.1434	1.30716	6.93958	26.8106	1.59646	6.33162	21.5148	±0.54	±2.46	0.54
sample 14	10.8347	18.7844	21.5101	21.4511	25.2838	27.3779	26.165	29.2769	20.4457	26.5746	10	22.0408	±0.76	±4.33	±1.57	10.8347	1.31114	13.7674	18.7844	0.607479	3.34202	21.5101	2.40013	12.5595	21.4511	2.40959	12.6544	25.2838	0.757978	3.09053	27.3779	2.20553	8.76173	26.165	0.423312	1.64446	29.2769	2.19525	8.10606	20.4457	1.60938	8.54402	26.5746	1.36054	5.39597	22.0408	±0.76	±4.33	0.76
sample 15	8.82187	20.0783	19.884	21.3742	25.5546	27.332	25.9578	28.7971	20.5999	26.5776	10	21.5418	±0.95	±5.64	±1.43	8.82187	-0.701687	-7.36791	20.0783	1.90136	10.4603	19.884	0.774019	4.05034	21.3742	2.33264	12.2502	25.5546	1.02882	4.19485	27.332	2.15964	8.57941	25.9578	0.216115	0.839551	28.7971	1.71552	6.33462	20.5999	1.76366	9.36312	26.5776	1.36349	5.40765	21.5418	±0.95	±5.64	0.95
sample 16	10.9441	19.9522	18.9531	19.2311	25.5681	25.6185	27.3278	29.3427	19.8415	26.5549	10	21.592	±0.75	±4.61	±1.17	10.9441	1.42053	14.916	19.9522	1.77521	9.76624	18.9531	-0.156885	-0.82096	19.2311	0.189554	0.995475	25.5681	1.04229	4.24978	25.6185	0.446139	1.77234	27.3278	1.58615	6.16178	29.3427	2.26108	8.34914	19.8415	1.00521	5.33658	26.5549	1.34079	5.31763	21.592	±0.75	±4.61	0.75
sample 17	10.0532	21.6455	20.2988	19.6589	25.6992	25.7198	27.8113	28.7055	20.4603	26.8291	10	21.8806	±0.88	±4.67	±2.86	10.0532	0.529675	5.56174	21.6455	3.46851	19.0819	20.2988	1.1888	6.22083	19.6589	0.617377	3.24226	25.6992	1.17336	4.78418	25.7198	0.547473	2.1749	27.8113	2.06963	8.03998	28.7055	1.62392	5.99639	20.4603	1.624	8.62166	26.8291	1.61497	6.40502	21.8806	±0.88	±4.67	0.88
sample 18											0
sample 19											0
sample 20											0
sample 21											0
sample 22											0
sample 23											0
sample 24											0
sample 25											0
sample 26											0
sample 27											0
sample 28											0
sample 29											0
sample 30											0
sample 31											0
sample 32											0
sample 33											0
sample 34											0
sample 35											0
sample 36											0
sample 37											0
sample 38											0
sample 39											0
sample 40											0
sample 41											0
sample 42											0
sample 43											0
sample 44											0
sample 45											0
sample 46											0
sample 47											0
sample 48											0
sample 49											0
sample 50											0
sample 51											0
sample 52											0
sample 53											0
sample 54											0
sample 55											0
sample 56											0
sample 57											0
sample 58											0
sample 59											0
sample 60											0
sample 61											0
sample 62											0
sample 63											0
sample 64											0
sample 65											0
sample 66											0
sample 67											0
sample 68											0
sample 69											0
sample 70											0
sample 71											0
sample 72											0
sample 73											0
sample 74											0
sample 75											0
sample 76											0
sample 77											0
sample 78											0
sample 79											0
sample 80											0
sample 81											0
sample 82											0
sample 83											0
sample 84											0
sample 85											0
sample 86											0
sample 87											0
sample 88											0
sample 89											0
sample 90											0
sample 91											0
sample 92											0
sample 93											0
sample 94											0
sample 95											0
sample 96											0
sample 97											0
sample 98											0
sample 99											0
sample 100											0
Column data:																																															Var [x-fold]	Var [x-fold]
	HKG 1	HKG 2	HKG 3	HKG 4	HKG 5	HKG 6	HKG 7	HKG 8	HKG 9	HKG 10		BestKeeper				sample 1	0.688559			0.0752886			1.07887			0.953909			1.19573			0.557568			0.278532			0.199522			0.802067			0.202858			±0.4	0.4
n	17	17	17	17	17	17	17	17	17	17	17	17	n			sample 2	0.723436			0.109226			0.764151			0.723124			1.20521			0.565541			0.365453			0.191984			0.747153			0.299493			±0.33	0.33
geo Mean [CP]	9.52356	18.177	19.11	19.0415	24.5258	25.1724	25.7417	27.0816	18.8363	25.2141	--	20.4634	geo Mean [CP]			sample 3	1.27774			0.109004			0.839753			0.550951			1.18633			0.583059			0.257726			0.163727			0.80173			0.342021			±0.41	0.41
ar Mean [CP]	9.57017	18.2989	19.1711	19.0931	24.5404	25.2041	25.7723	27.1467	18.8717	25.2523	--	20.4939	ar Mean [CP]			sample 4	1.53609			2.36116			5.22095			1.31669			1.15718			3.26136			2.80773			3.27441			0.782286			2.07855			±1.33	1.33
min [CP]	7.81876	14.4455	15.753	16.1668	23.1315	23.5096	23.7856	24.471	16.8987	22.9126	0	18.8723	min [CP]			sample 5	1.26077			2.84032			5.70337			1.27054			1.77619			3.6604			3.10447			3.3476			1.04724			1.82894			±1.45	1.45
max [CP]	10.9441	21.6455	21.6218	21.4511	25.6992	27.3779	27.8113	29.3427	20.5999	26.8291	10	22.0408	max [CP]			sample 6	2.32638			0.213739			0.357141			0.658849			0.529849			0.437414			0.548034			0.239286			0.402742			0.48277			±0.62	0.62
std dev [± CP]	0.781894	1.71578	1.14678	1.12282	0.740922	1.12507	1.08675	1.75496	0.981773	1.30282	--	1.0796	std dev [± CP]			sample 7	1.17216			0.404287			0.347413			0.41878			0.586707			0.656072			0.622794			0.231142			0.504318			0.483659			±0.26	0.26
CV [% CP]	8.17012	9.37642	5.98182	5.88078	3.0192	4.46385	4.21673	6.46471	5.20235	5.15921	--	5.2679	CV [% CP]			sample 8	0.306765			1.16929			0.305108			0.136342			0.534664			0.315841			0.528872			0.343067			0.274386			0.351034			±0.29	0.29
																sample 9	0.911595			0.872712			0.097602			0.605647			0.545412			0.362005			0.457018			0.372495			0.261054			0.32785			±0.26	0.26
Pearson correlation coefficient ( r )																sample 10	0.326181			2.04511			0.877982			0.326281			0.38041			0.41166			0.949491			1.39185			0.70157			1.44529			±0.58	0.58
	18S	GAPDH	B2M	ACTB	ALAS1	GUSB	HPRT1	HMBS	PPIA	RPL29						sample 11	0.448086			1.71958			0.912014			0.654131			0.391538			0.648846			0.975657			1.14947			1.33207			1.38549			±0.44	0.44
vs.	HKG 1	HKG 2	HKG 3	HKG 4	HKG 5	HKG 6	HKG 7	HKG 8	HKG 9	HKG 10						sample 12	1.34118			4.98375			1.35087			4.23162			1.29709			1.22351			1.8406			3.47803			1.78874			2.38101			±1.36	1.36
HKG 2	0.096	-	-	-	-	-	-	-	-	-						sample 13	1.59431			2.09944			1.35087			2.99786			1.20317			1.50491			2.27006			3.58446			2.47454			3.02401			±0.81	0.81
p-value	0.716555	-	-	-	-	-	-	-	-	-						sample 14	2.48138			1.52359			5.27849			5.31322			1.69112			4.61245			1.341			4.5797			3.0512			2.56782			±1.57	1.57
HKG 3	0.311	0.41	-	-	-	-	-	-	-	-						sample 15	0.614853			3.73565			1.71003			5.03725			2.04036			4.46803			1.1616			3.28414			3.39559			2.57307			±1.43	1.43
p-value	0.223433	0.102329	-	-	-	-	-	-	-	-						sample 16	2.67685			3.42287			0.896959			1.14041			2.0595			1.36239			3.00246			4.79351			2.00724			2.53291			±1.17	1.17
HKG 4	0.526	0.42	0.625	-	-	-	-	-	-	-						sample 17	1.4436			11.0694			2.27963			1.53408			2.25536			1.46152			4.19778			3.08211			3.08228			3.06305			±2.86	2.86
p-value	0.0298249	0.0936566	0.00731723	-	-	-	-	-	-	-						sample 18
HKG 5	0.536	0.302	0.646	0.708	-	-	-	-	-	-						sample 19
p-value	0.0265151	0.23764	0.00506228	0.00148042	-	-	-	-	-	-						sample 20
HKG 6	0.461	0.541	0.849	0.807	0.742	-	-	-	-	-						sample 21
p-value	0.0627708	0.0249941	0.001	0.001	0.001	-	-	-	-	-						sample 22
HKG 7	0.405	0.882	0.633	0.515	0.495	0.692	-	-	-	-						sample 23
p-value	0.105991	0.001	0.00634152	0.0341801	0.0430652	0.00209573	-	-	-	-						sample 24
HKG 8	0.326	0.881	0.686	0.687	0.523	0.786	0.915	-	-	-						sample 25
p-value	0.200192	0.001	0.00236984	0.00232177	0.0310126	0.001	0.001	-	-	-						sample 26
HKG 9	0.351	0.55	0.693	0.826	0.718	0.744	0.627	0.756	-	-						sample 27
p-value	0.167646	0.022198	0.00205325	0.001	0.00115932	0.001	0.00702424	0.001	-	-						sample 28
HKG 10	0.343	0.875	0.667	0.673	0.47	0.753	0.913	0.966	0.798	-						sample 29
p-value	0.178938	0.001	0.00342821	0.00309392	0.0571892	0.001	0.001	0.001	0.001	-						sample 30
																sample 31
BestKeeper vs.	HKG 1	HKG 2	HKG 3	HKG 4	HKG 5	HKG 6	HKG 7	HKG 8	HKG 9	HKG 10						sample 32
coeff. of corr. [r]	0.547	0.755	0.781	0.824	0.721	0.892	0.886	0.935	0.851	0.93						sample 33
p-value	0.023095	0.001	0.001	0.001	0.00109072	0.001	0.001	0.001	0.001	0.001						sample 34
																sample 35
																sample 36
Regression Analysis: HKG vs. BestKeeper																sample 37
	18S	GAPDH	B2M	ACTB	ALAS1	GUSB	HPRT1	HMBS	PPIA	RPL29						sample 38
	TG 1	TG 2	TG 3	TG 4	TG 5	TG 6	TG 7	TG 8	TG 9	TG 10						sample 39
	vs.	vs.	vs.	vs.	vs.	vs.	vs.	vs.	vs.	vs.						sample 40
	BK	BK	BK	BK	BK	BK	BK	BK	BK	BK						sample 41
coeff. of corr. [r]	0.547	0.755	0.781	0.824	0.721	0.892	0.886	0.935	0.851	0.93						sample 42
coeff. of det. [r^2]	0.299	0.57	0.61	0.679	0.52	0.796	0.785	0.874	0.724	0.865						sample 43
intercept [CP]	0.2493	-10.2327	-2.5854	-2.108	13.4118	4.3473	5.3723	-4.9118	0.8516	1.7085						sample 44
slope [CP]	0.4548	1.3922	1.0616	1.0345	0.543	1.0177	0.9954	1.5643	0.8793	1.1488						sample 45
SE [CP]	±0.827	±1.437	±1.009	±0.846	±0.62	±0.612	±0.619	±0.706	±0.645	±0.54						sample 46
p-value	0.023095	0.001	0.001	0.001	0.00109072	0.001	0.001	0.001	0.001	0.001						sample 47
Power [x-fold]	1.37059	2.62479	2.08725	2.0484	1.457	2.02469	1.99363	2.95734	1.83948	2.21729						sample 48
																sample 49
Direct support	http://www.wzw.tum.de/gene-quantification			gene.quantification@wzw.tum.de			© 2003 M.W. Pfaffl									sample 50
																sample 51
																sample 52
																sample 53
																sample 54
																sample 55
																sample 56
																sample 57
																sample 58
																sample 59
																sample 60
																sample 61
																sample 62
																sample 63
																sample 64
																sample 65
																sample 66
																sample 67
																sample 68
																sample 69
																sample 70
																sample 71
																sample 72
																sample 73
																sample 74
																sample 75
																sample 76
																sample 77
																sample 78
																sample 79
																sample 80
																sample 81
																sample 82
																sample 83
																sample 84
																sample 85
																sample 86
																sample 87
																sample 88
																sample 89
																sample 90
														HKG 1	2	sample 91
														HKG 2	2	sample 92
														HKG 3	2	sample 93
														HKG 4	2	sample 94
														HKG 5	2	sample 95
														HKG 6	2	sample 96
														HKG 7	2	sample 97
														HKG 8	2	sample 98
														HKG 9	2	sample 99
														HKG 10	2	sample 100
[truncated: 206 more columns]

## Sheet: BK vs. TG
Repeated Pair-wise Correlation Analysis of BestKeeper vs. Target Genes.
						print TG data input pages		© 2003 M.W. Pfaffl
CP data input:
	TG 1	TG 2	TG 3	TG 4	TG 5	TG 6	TG 7	TG 8	TG 9	TG 10	n	BestKeeper	Var. [± CP]	Var. [ ± % CP]	Var. [± x-fold]	TG 1	Diff. TG 1 [CP]	Diff. TG 1 [%]	TG 2	Diff. TG 2 [CP]	Diff. TG 2 [%]	TG 3	Diff. TG 3 [CP]	Diff. TG 3 [%]	TG 4	Diff. TG 4 [CP]	Diff. TG 4 [%]	TG 5	Diff. TG 5 [CP]	Diff. TG 5 [%]	TG 6	Diff. TG 6 [CP]	Diff. TG 6 [%]	TG 7	Diff. TG 7 [CP]	Diff. TG 7 [%]	TG 8	Diff. TG 8 [CP]	Diff. TG 8 [%]	TG 9	Diff. TG 9 [CP]	Diff. TG 9 [%]	TG 10	Diff. TG 10 [CP]	Diff. TG 10 [%]
sample 1												19.2982	±1.32	±6.47	±0.4
sample 2												19.3579	±1.07	±5.15	±0.33
sample 3												19.4679	±1.2	±6.03	±0.41
sample 4												21.4714	±0.83	±3.95	±1.33
sample 5												21.5599	±0.8	±3.71	±1.45
sample 6												19.586	±0.95	±6.56	±0.62
sample 7												19.5376	±0.62	±3.21	±0.26
sample 8												18.8723	±0.8	±5.64	±0.29
sample 9												19.2205	±0.94	±4.85	±0.26
sample 10												19.7949	±0.97	±6.43	±0.58
sample 11												20.1329	±0.71	±4.71	±0.44
sample 12												21.5261	±0.76	±3.87	±1.36
sample 13												21.5148	±0.54	±2.46	±0.81
sample 14												22.0408	±0.76	±4.33	±1.57
sample 15												21.5418	±0.95	±5.64	±1.43
sample 16												21.592	±0.75	±4.61	±1.17
sample 17												21.8806	±0.88	±4.67	±2.86
sample 18
sample 19
sample 20
sample 21
sample 22
sample 23
sample 24
sample 25
sample 26
sample 27
sample 28
sample 29
sample 30
sample 31
sample 32
sample 33
sample 34
sample 35
sample 36
sample 37
sample 38
sample 39
sample 40
sample 41
sample 42
sample 43
sample 44
sample 45
sample 46
sample 47
sample 48
sample 49
sample 50
sample 51
sample 52
sample 53
sample 54
sample 55
sample 56
sample 57
sample 58
sample 59
sample 60
sample 61
sample 62
sample 63
sample 64
sample 65
sample 66
sample 67
sample 68
sample 69
sample 70
sample 71
sample 72
sample 73
sample 74
sample 75
sample 76
sample 77
sample 78
sample 79
sample 80
sample 81
sample 82
sample 83
sample 84
sample 85
sample 86
sample 87
sample 88
sample 89
sample 90
sample 91
sample 92
sample 93
sample 94
sample 95
sample 96
sample 97
sample 98
sample 99
sample 100
Column data:																																															Var [x-fold]
	TG 1	TG 2	TG 3	TG 4	TG 5	TG 6	TG 7	TG 8	TG 9	TG 10		BestKeeper				sample 1																															#DIV/0!
n	0	0	0	0	0	0	0	0	0	0	17	17	n			sample 2																															#DIV/0!		N
geo Mean [CP]											--	20.4634	geo Mean [CP]			sample 3																															#DIV/0!		sum
ar Mean [CP]											--	20.4939	ar Mean [CP]			sample 4																															#DIV/0!		mean
min [CP]											0	18.8723	min [CP]			sample 5																															#DIV/0!		sums of X^2 and Y^2
max [CP]											0	22.0408	max [CP]			sample 6																															#DIV/0!		SS[X], SS[Y], SC[XY]
std dev [± CP]											--	1.0796	std dev [± CP]			sample 7																															#DIV/0!		variance
CV [% CP]											--	5.2679	CV [% CP]			sample 8																															#DIV/0!		standard deviation
																sample 9																															#DIV/0!
Pearson correlation coefficient ( r )																sample 10																															#DIV/0!		r
																sample 11																															#DIV/0!		r^2
vs.	TG 1	TG 2	TG 3	TG 4	TG 5	TG 6	TG 7	TG 8	TG 9	TG 10						sample 12																															#DIV/0!		intercept
TG 2		-	-	-	-	-	-	-	-	-						sample 13																															#DIV/0!		slope
p-value		-	-	-	-	-	-	-	-	-						sample 14																															#DIV/0!		SE
TG3			-	-	-	-	-	-	-	-						sample 15																															#DIV/0!
p-value			-	-	-	-	-	-	-	-						sample 16																															#DIV/0!
TG 4				-	-	-	-	-	-	-						sample 17																															#DIV/0!
p-value				-	-	-	-	-	-	-						sample 18																															#DIV/0!
TG 5					-	-	-	-	-	-						sample 19																															#DIV/0!
p-value					-	-	-	-	-	-						sample 20																															#DIV/0!
TG 6						-	-	-	-	-						sample 21																															#DIV/0!
p-value						-	-	-	-	-						sample 22																															#DIV/0!
TG 7							-	-	-	-						sample 23																															#DIV/0!
p-value							-	-	-	-						sample 24																															#DIV/0!
TG 8								-	-	-						sample 25																															#DIV/0!
p-value								-	-	-						sample 26																															#DIV/0!
TG 9									-	-						sample 27																															#DIV/0!
p-value									-	-						sample 28																															#DIV/0!
TG10										-						sample 29																															#DIV/0!
p-value										-						sample 30																															#DIV/0!
																sample 31																															#DIV/0!
BestKeeper vs.	TG 1	TG 2	TG 3	TG 4	TG 5	TG 6	TG 7	TG 8	TG 9	TG 10						sample 32																															#DIV/0!
coeff. of corr. [r]																sample 33																															#DIV/0!
p-value																sample 34																															#DIV/0!
																sample 35																															#DIV/0!
																sample 36																															#DIV/0!
Regression Analysis: BestKeeper vs. Target genes																sample 37																															#DIV/0!
																sample 38																															#DIV/0!
	TG 1	TG 2	TG 3	TG 4	TG 5	TG 6	TG 7	TG 8	TG 9	TG 10						sample 39																															#DIV/0!
	vs.	vs.	vs.	vs.	vs.	vs.	vs.	vs.	vs.	vs.						sample 40																															#DIV/0!
	BK	BK	BK	BK	BK	BK	BK	BK	BK	BK						sample 41																															#DIV/0!
coeff. of corr. [r]																sample 42																															#DIV/0!
coeff. of det. [r^2]																sample 43																															#DIV/0!
intercept [CP]																sample 44																															#DIV/0!
slope [CP]																sample 45																															#DIV/0!
SE [CP]																sample 46																															#DIV/0!
p-value																sample 47																															#DIV/0!
Power [x-fold]																sample 48																															#DIV/0!
																sample 49																															#DIV/0!
Direct support	http://www.wzw.tum.de/gene-quantification			gene.quantification@wzw.tum.de			© 2003 M.W. Pfaffl									sample 50																															#DIV/0!
																sample 51																															#DIV/0!
																sample 52																															#DIV/0!
																sample 53																															#DIV/0!
																sample 54																															#DIV/0!
																sample 55																															#DIV/0!
																sample 56																															#DIV/0!
																sample 57																															#DIV/0!
																sample 58																															#DIV/0!
																sample 59																															#DIV/0!
																sample 60																															#DIV/0!
																sample 61																															#DIV/0!
																sample 62																															#DIV/0!
																sample 63																															#DIV/0!
																sample 64																															#DIV/0!
																sample 65																															#DIV/0!
																sample 66																															#DIV/0!
																sample 67																															#DIV/0!
																sample 68																															#DIV/0!
																sample 69																															#DIV/0!
																sample 70																															#DIV/0!
																sample 71																															#DIV/0!
																sample 72																															#DIV/0!
																sample 73																															#DIV/0!
																sample 74																															#DIV/0!
																sample 75																															#DIV/0!
																sample 76																															#DIV/0!
																sample 77																															#DIV/0!
																sample 78																															#DIV/0!
																sample 79																															#DIV/0!
																sample 80																															#DIV/0!
																sample 81																															#DIV/0!
																sample 82																															#DIV/0!
																sample 83																															#DIV/0!
																sample 84																															#DIV/0!
																sample 85																															#DIV/0!
																sample 86																															#DIV/0!
																sample 87																															#DIV/0!
																sample 88																															#DIV/0!
																sample 89																															#DIV/0!
																sample 90																															#DIV/0!
														TG 1	2	sample 91																															#DIV/0!
														TG 2	2	sample 92																															#DIV/0!
														TG 3	2	sample 93																															#DIV/0!
														TG 4	2	sample 94																															#DIV/0!
														TG 5	2	sample 95																															#DIV/0!
														TG 6	2	sample 96																															#DIV/0!
														TG 7	2	sample 97																															#DIV/0!
														TG 8	2	sample 98																															#DIV/0!
														TG 9	2	sample 99																															#DIV/0!
														TG 10	2	sample 100																															#DIV/0!
[truncated: 205 more columns]

## Sheet: Res. Samples
Result - Sample integrity: Variation [InVar] based on selected Housekeeping Genes
		print result pages
	n	BestKeeper	InVar. [± CP]	InVar. [ ± % CP]	InVar. [± x-fold]	InVar. [± CP]	InVar. [ ± % CP]	InVar. [± x-fold]
sample 1	10	19.2982	±1.32	±6.47	±0.4	1.32	6.47	0.4
sample 2	10	19.3579	±1.07	±5.15	±0.33	1.07	5.15	0.33
sample 3	10	19.4679	±1.2	±6.03	±0.41	1.2	6.03	0.41
sample 4	10	21.4714	±0.83	±3.95	±1.33	0.83	3.95	1.33
sample 5	10	21.5599	±0.8	±3.71	±1.45	0.8	3.71	1.45
sample 6	10	19.586	±0.95	±6.56	±0.62	0.95	6.56	0.62
sample 7	10	19.5376	±0.62	±3.21	±0.26	0.62	3.21	0.26
sample 8	10	18.8723	±0.8	±5.64	±0.29	0.8	5.64	0.29
sample 9	10	19.2205	±0.94	±4.85	±0.26	0.94	4.85	0.26
sample 10	10	19.7949	±0.97	±6.43	±0.58	0.97	6.43	0.58
sample 11	10	20.1329	±0.71	±4.71	±0.44	0.71	4.71	0.44
sample 12	10	21.5261	±0.76	±3.87	±1.36	0.76	3.87	1.36
sample 13	10	21.5148	±0.54	±2.46	±0.81	0.54	2.46	0.81
sample 14	10	22.0408	±0.76	±4.33	±1.57	0.76	4.33	1.57
sample 15	10	21.5418	±0.95	±5.64	±1.43	0.95	5.64	1.43
sample 16	10	21.592	±0.75	±4.61	±1.17	0.75	4.61	1.17
sample 17	10	21.8806	±0.88	±4.67	±2.86	0.88	4.67	2.86
sample 18	0
sample 19	0
sample 20	0
sample 21	0
sample 22	0
sample 23	0
sample 24	0
sample 25	0
sample 26	0
sample 27	0
sample 28	0
sample 29	0
sample 30	0
sample 31	0
sample 32	0
sample 33	0
sample 34	0
sample 35	0
sample 36	0
sample 37	0
sample 38	0
sample 39	0
sample 40	0
sample 41	0
sample 42	0
sample 43	0
sample 44	0
sample 45	0
sample 46	0
sample 47	0
sample 48	0
sample 49	0
sample 50	0
sample 51	0
sample 52	0
sample 53	0
sample 54	0
sample 55	0
sample 56	0
sample 57	0
sample 58	0
sample 59	0
sample 60	0
sample 61	0
sample 62	0
sample 63	0
sample 64	0
sample 65	0
sample 66	0
sample 67	0
sample 68	0
sample 69	0
sample 70	0
sample 71	0
sample 72	0
sample 73	0
sample 74	0
sample 75	0
sample 76	0
sample 77	0
sample 78	0
sample 79	0
sample 80	0
sample 81	0
sample 82	0
sample 83	0
sample 84	0
sample 85	0
sample 86	0
sample 87	0
sample 88	0
sample 89	0
sample 90	0
sample 91	0
sample 92	0
sample 93	0
sample 94	0
sample 95	0
sample 96	0
sample 97	0
sample 98	0
sample 99	0
sample 100	0
		BestKeeper
n		17
geo Mean [CP]		20.4634
ar Mean [CP]		20.4939
min [CP]		18.8723
max [CP]		22.0408
std dev [± CP]		1.0796
CV [% CP]		5.2679

## Sheet: Res. Genes
Result - Genes: Repeated Pair-wise Correlation Analysis & Regression Analysis of BestKeeper vs. Housekeeping Genes
	print result pages
CP data of housekeeping Genes:											CP data of Target Genes:
	18S	GAPDH	B2M	ACTB	ALAS1	GUSB	HPRT1	HMBS	PPIA	RPL29
	HKG 1	HKG 2	HKG 3	HKG 4	HKG 5	HKG 6	HKG 7	HKG 8	HKG 9	HKG 10		TG 1	TG 2	TG 3	TG 4	TG 5	TG 6	TG 7	TG 8	TG 9	TG 10		BestKeeper
n	17	17	17	17	17	17	17	17	17	17	n	0	0	0	0	0	0	0	0	0	0		17	n
geo Mean [CP]	9.52356	18.177	19.11	19.0415	24.5258	25.1724	25.7417	27.0816	18.8363	25.2141	geo Mean [CP]												20.4634	geo Mean [CP]
ar Mean [CP]	9.57017	18.2989	19.1711	19.0931	24.5404	25.2041	25.7723	27.1467	18.8717	25.2523	ar Mean [CP]												20.4939	ar Mean [CP]
min [CP]	7.81876	14.4455	15.753	16.1668	23.1315	23.5096	23.7856	24.471	16.8987	22.9126	min [CP]												18.8723	min [CP]
max [CP]	10.9441	21.6455	21.6218	21.4511	25.6992	27.3779	27.8113	29.3427	20.5999	26.8291	max [CP]												22.0408	max [CP]
std dev [± CP]	0.781894	1.71578	1.14678	1.12282	0.740922	1.12507	1.08675	1.75496	0.981773	1.30282	std dev [± CP]												1.0796	std dev [± CP]
CV [% CP]	8.17012	9.37642	5.98182	5.88078	3.0192	4.46385	4.21673	6.46471	5.20235	5.15921	CV [% CP]												5.2679	CV [% CP]
min [x-fold]	-3.25983	-13.2822	-10.2457	-7.3345	-2.62874	-3.16615	-3.88009	-6.10772	-3.83063	-4.92955	min [x-fold]												3.0128	min [x-fold]
max [x-fold]	2.67685	11.0694	5.70337	5.31322	2.25536	4.61245	4.19778	4.79351	3.39559	3.06305	max [x-fold]												2.98419	max [x-fold]
std dev [± x-fold]	1.71939	3.28474	2.21419	2.17773	1.67124	2.18113	2.12394	3.37516	1.97489	2.46711	std dev [± x-fold]												2.11344	std dev [± x-fold]
Pearson correlation coefficient ( r )											Pearson correlation coefficient ( r )
vs.	HKG 1	HKG 2	HKG 3	HKG 4	HKG 5	HKG 6	HKG 7	HKG 8	HKG 9	HKG 10	vs.	TG 1	TG 2	TG 3	TG 4	TG 5	TG 6	TG 7	TG 8	TG 9	TG 10
HKG 2	0.096	-	-	-	-	-	-	-	-	-	TG 2		-	-	-	-	-	-	-	-	-
p-value	0.716555	-	-	-	-	-	-	-	-	-	p-value		-	-	-	-	-	-	-	-	-
HKG 3	0.311	0.41	-	-	-	-	-	-	-	-	TG3			-	-	-	-	-	-	-	-
p-value	0.223433	0.102329	-	-	-	-	-	-	-	-	p-value			-	-	-	-	-	-	-	-
HKG 4	0.526	0.42	0.625	-	-	-	-	-	-	-	TG 4				-	-	-	-	-	-	-
p-value	0.0298249	0.0936566	0.00731723	-	-	-	-	-	-	-	p-value				-	-	-	-	-	-	-
HKG 5	0.536	0.302	0.646	0.708	-	-	-	-	-	-	TG 5					-	-	-	-	-	-
p-value	0.0265151	0.23764	0.00506228	0.00148042	-	-	-	-	-	-	p-value					-	-	-	-	-	-
HKG 6	0.461	0.541	0.849	0.807	0.742	-	-	-	-	-	TG 6						-	-	-	-	-
p-value	0.0627708	0.0249941	0.001	0.001	0.001	-	-	-	-	-	p-value						-	-	-	-	-
HKG 7	0.405	0.882	0.633	0.515	0.495	0.692	-	-	-	-	TG 7							-	-	-	-
p-value	0.105991	0.001	0.00634152	0.0341801	0.0430652	0.00209573	-	-	-	-	p-value							-	-	-	-
HKG 8	0.326	0.881	0.686	0.687	0.523	0.786	0.915	-	-	-	TG 8								-	-	-
p-value	0.200192	0.001	0.00236984	0.00232177	0.0310126	0.001	0.001	-	-	-	p-value								-	-	-
HKG 9	0.351	0.55	0.693	0.826	0.718	0.744	0.627	0.756	-	-	TG 9									-	-
p-value	0.167646	0.022198	0.00205325	0.001	0.00115932	0.001	0.00702424	0.001	-	-	p-value									-	-
HKG 10	0.343	0.875	0.667	0.673	0.47	0.753	0.913	0.966	0.798	-	TG10										-
p-value	0.178938	0.001	0.00342821	0.00309392	0.0571892	0.001	0.001	0.001	0.001	-	p-value										-
BestKeeper vs.	HKG 1	HKG 2	HKG 3	HKG 4	HKG 5	HKG 6	HKG 7	HKG 8	HKG 9	HKG 10	BestKeeper vs.	TG 1	TG 2	TG 3	TG 4	TG 5	TG 6	TG 7	TG 8	TG 9	TG 10
coeff. of corr. [r]	0.547	0.755	0.781	0.824	0.721	0.892	0.886	0.935	0.851	0.93	coeff. of corr. [r]
p-value	0.023095	0.001	0.001	0.001	0.00109072	0.001	0.001	0.001	0.001	0.001	p-value
Regression Analysis: HKG vs. BestKeeper											Regression Analysis: TG vs. BestKeeper
	18S	GAPDH	B2M	ACTB	ALAS1	GUSB	HPRT1	HMBS	PPIA	RPL29
	HKG 1	HKG 2	HKG 3	HKG 4	HKG 5	HKG 6	HKG 7	HKG 8	HKG 9	HKG 10		TG 1	TG 2	TG 3	TG 4	TG 5	TG 6	TG 7	TG 8	TG 9	TG 10
	vs.	vs.	vs.	vs.	vs.	vs.	vs.	vs.	vs.	vs.		vs.	vs.	vs.	vs.	vs.	vs.	vs.	vs.	vs.	vs.
	BK	BK	BK	BK	BK	BK	BK	BK	BK	BK		BK	BK	BK	BK	BK	BK	BK	BK	BK	BK
coeff. of corr. [r]	0.547	0.755	0.781	0.824	0.721	0.892	0.886	0.935	0.851	0.93	coeff. of corr. [r]
coeff. of det. [r^2]	0.299	0.57	0.61	0.679	0.52	0.796	0.785	0.874	0.724	0.865	coeff. of det. [r^2]
intercept [CP]	0.2493	-10.2327	-2.5854	-2.108	13.4118	4.3473	5.3723	-4.9118	0.8516	1.7085	intercept [CP]
slope [CP]	0.4548	1.3922	1.0616	1.0345	0.543	1.0177	0.9954	1.5643	0.8793	1.1488	slope [CP]
SE [CP]	±0.827	±1.437	±1.009	±0.846	±0.62	±0.612	±0.619	±0.706	±0.645	±0.54	SE [CP]
p-value	0.023095	0.001	0.001	0.001	0.00109072	0.001	0.001	0.001	0.001	0.001	p-value
Power of HKG [x-fold]	1.37059	2.62479	2.08725	2.0484	1.457	2.02469	1.99363	2.95734	1.83948	2.21729	Power of TG [x-fold]
