# Supplementary material for: Validation of internal reference genes for relative quantitation studies of gene expression in human laryngeal cancer
Source: PeerJ. 2016 Dec 8;4:e2763. doi: 10.7717/peerj.2763 (PMC5149058; doi:10.7717/peerj.2763)
Supplement: Data S1 — Raw data 1: BestKeeper-Input; Raw data 2: Cp value; Raw data 3: geNorm-Input; Raw data 4: Mean Cp; Raw data 5: NormFinder-Input. [file peerj-04-2763-s001.zip › ╘¡╩╝╩2╛▌/raw data_Cp value.xls]

## Sheet: Sheet1
	18S	GAPDH	B2M	ACTB	ALAS1	GUSB	HPRT1	HMBS	PPIA	PUM1	RPL29	TBP				Mean Cp
Hep-2	8.98521	14.4455	19.2195	18.9735	24.7837	24.3296	23.8976	24.7562	18.5181	28.6804	22.9126	25.9297		1	18S	9.57017
Hep-2	9.05649	14.9824	18.7219	18.5739	24.7951	24.3501	24.2895	24.7007	18.4158	28.4349	23.4747	25.7126		2	GAPDH	18.2989
Hep-2	9.87715	14.9794	18.858	18.1815	24.7723	24.3941	23.7856	24.471	18.5175	28.7252	23.6663	25.6784		3	PPIA	18.8717
LSCC-1	10.1428	19.4165	21.4943	19.4385	24.7364	26.8778	27.2311	28.7929	18.4821	29.4545	26.2697	24.3922		4	ACTB	19.0931
LSCC-2	9.85786	19.683	21.6218	19.387	25.3546	27.0444	27.376	28.8247	18.9029	26.0178	26.0851	23.7937		5	B2M	19.1711
LSCC-3	10.7416	15.9509	17.6246	18.4396	23.6095	23.9794	24.874	25.0184	17.5242	22.6833	24.1635	20.7314		6	TBP	23.6955
LSCC-4	9.75272	16.8704	17.5847	17.7858	23.7565	24.5643	25.0585	24.9685	17.8487	23.7969	24.1662	20.7144		7	ALAS1	24.0077
LSCC-5	7.81876	18.4026	17.3974	16.1668	23.6225	23.5096	24.8227	25.5382	16.9706	21.945	23.7038	20.5758		8	GUSB	25.2041
LSCC-6	9.39002	17.9805	15.753	18.3181	23.6512	23.7064	24.612	25.6569	16.8987	22.69	23.6052	20.6583		9	RPL29	25.2523
LSCC-7	7.9073	19.2091	18.9223	17.4257	23.1315	23.8919	25.6669	27.5586	18.3249	23.4616	25.7455	22.2916		10	PUM1	25.6891
LSCC-8	8.36541	18.959	18.9771	18.4292	23.1731	24.5483	25.7061	27.2826	19.25	23.7855	25.6845	22.4389		11	HPRT1	25.7723
LSCC-9	9.94707	20.4942	19.5439	21.1228	24.9011	25.4634	26.6219	28.8799	19.6752	25.4291	26.4657	23.9484		12	HMBS	27.1467
LSCC-10	10.1965	19.247	19.5439	20.6255	24.7927	25.762	26.9244	28.9234	20.1434	25.3126	26.8106	24.6309
LSCC-11	10.8347	18.7844	21.5101	21.4511	25.2838	27.3779	26.165	29.2769	20.4457	26.8141	26.5746	25.8046
LSCC-12	8.82187	20.0783	19.884	21.3742	25.5546	27.332	25.9578	28.7971	20.5999	27.2518	26.5776	25.7919
LSCC-13	10.9441	19.9522	18.9531	19.2311	25.5681	25.6185	27.3278	29.3427	19.8415	25.9674	26.5549	24.7739
LSCC-14	10.0532	21.6455	20.2988	19.6589	25.6992	25.7198	27.8113	28.7055	20.4603	26.265	26.8291	24.9568
	18S	GAPDH	B2M	ACTB	ALAS1	GUSB	HPRT1	HMBS	PPIA	PUM1	RPL29	TBP
Mean Cp	9.57017	18.2989	19.1711	19.0931	24.5404	25.2041	25.7723	27.1467	18.8717	25.6891	25.2523	23.6955
Rank by Mean Cp	1	2	3	4	5	6	7	8	9	10	11	12
	18S	GAPDH	PPIA	ACTB	B2M	TBP	ALAS1	GUSB	RPL29	PUM1	HPRT1	HMBS
Hep-2	8.98521	14.4455	18.5181	18.9735	19.2195	25.9297	24.7837	24.3296	22.9126	28.6804	23.8976	24.7562
Hep-2	9.05649	14.9824	18.4158	18.5739	18.7219	25.7126	24.7951	24.3501	23.4747	28.4349	24.2895	24.7007
Hep-2	9.87715	14.9794	18.5175	18.1815	18.858	25.6784	24.7723	24.3941	23.6663	28.7252	23.7856	24.471
LSCC-1	10.1428	19.4165	18.4821	19.4385	21.4943	24.3922	24.7364	26.8778	26.2697	29.4545	27.2311	28.7929
LSCC-2	9.85786	19.683	18.9029	19.387	21.6218	23.7937	25.3546	27.0444	26.0851	26.0178	27.376	28.8247
LSCC-3	10.7416	15.9509	17.5242	18.4396	17.6246	20.7314	23.6095	23.9794	24.1635	22.6833	24.874	25.0184
LSCC-4	9.75272	16.8704	17.8487	17.7858	17.5847	20.7144	23.7565	24.5643	24.1662	23.7969	25.0585	24.9685
LSCC-5	7.81876	18.4026	16.9706	16.1668	17.3974	20.5758	23.6225	23.5096	23.7038	21.945	24.8227	25.5382
LSCC-6	9.39002	17.9805	16.8987	18.3181	15.753	20.6583	23.6512	23.7064	23.6052	22.69	24.612	25.6569
LSCC-7	7.9073	19.2091	18.3249	17.4257	18.9223	22.2916	23.1315	23.8919	25.7455	23.4616	25.6669	27.5586
LSCC-8	8.36541	18.959	19.25	18.4292	18.9771	22.4389	23.1731	24.5483	25.6845	23.7855	25.7061	27.2826
LSCC-9	9.94707	20.4942	19.6752	21.1228	19.5439	23.9484	24.9011	25.4634	26.4657	25.4291	26.6219	28.8799
LSCC-10	10.1965	19.247	20.1434	20.6255	19.5439	24.6309	24.7927	25.762	26.8106	25.3126	26.9244	28.9234
LSCC-11	10.8347	18.7844	20.4457	21.4511	21.5101	25.8046	25.2838	27.3779	26.5746	26.8141	26.165	29.2769
LSCC-12	8.82187	20.0783	20.5999	21.3742	19.884	25.7919	25.5546	27.332	26.5776	27.2518	25.9578	28.7971
LSCC-13	10.9441	19.9522	19.8415	19.2311	18.9531	24.7739	25.5681	25.6185	26.5549	25.9674	27.3278	29.3427
LSCC-14	10.0532	21.6455	20.4603	19.6589	20.2988	24.9568	25.6992	25.7198	26.8291	26.265	27.8113	28.7055
2^(-ΔCt)
	18S	GAPDH	PPIA	ACTB	B2M	TBP	ALAS1	GUSB	RPL29	PUM1	HPRT1	HMBS
Hep-2	1	0.022713	0.00134996	0.000984542	0.000830178	7.92889e-06	1.75458e-05	2.40371e-05	6.41839e-05	1.17804e-06	3.24279e-05	1.78833e-05
Hep-2	1	0.016449	0.00152258	0.00136454	0.00123145	9.68309e-06	1.82896e-05	2.48986e-05	4.56763e-05	1.46732e-06	2.59669e-05	1.95268e-05
Hep-2	1	0.0291114	0.00250613	0.00316321	0.00197919	1.7512e-05	3.28173e-05	4.26547e-05	7.06426e-05	2.1192e-06	6.50333e-05	4.04405e-05
LSCC-1	1	0.00161568	0.00308775	0.00159123	0.000382706	5.13463e-05	4.04468e-05	9.16763e-06	1.39745e-05	1.53671e-06	7.17654e-06	2.43098e-06
LSCC-2	1	0.00110238	0.00189313	0.00135347	0.000287542	6.38088e-05	2.16278e-05	6.70418e-06	1.30351e-05	1.3658e-05	5.32723e-06	1.95164e-06
LSCC-3	1	0.0270309	0.00908331	0.00481609	0.00847302	0.000983531	0.000133781	0.00010352	9.11208e-05	0.000254217	5.56833e-05	5.03803e-05
LSCC-4	1	0.00720043	0.00365486	0.00381768	0.00438871	0.000501416	6.08738e-05	3.47755e-05	4.58272e-05	5.91945e-05	2.46884e-05	2.62786e-05
LSCC-5	1	0.000651547	0.00175806	0.00306885	0.00130783	0.000144464	1.7482e-05	1.8905e-05	1.65247e-05	5.59215e-05	7.60866e-06	4.63366e-06
LSCC-6	1	0.00259415	0.00549114	0.00205297	0.012149	0.000405414	5.09265e-05	4.90147e-05	5.2578e-05	9.91516e-05	2.6165e-05	1.26817e-05
LSCC-7	1	0.000396101	0.000731102	0.00136354	0.000483248	4.67616e-05	2.61261e-05	1.54226e-05	4.26757e-06	2.07818e-05	4.50631e-06	1.2144e-06
LSCC-8	1	0.000647145	0.000528963	0.000934323	0.000639083	5.80021e-05	3.48702e-05	1.34418e-05	6.11553e-06	2.28077e-05	6.02444e-06	2.02005e-06
LSCC-9	1	0.000668337	0.00117905	0.000432297	0.00129143	6.09802e-05	3.15055e-05	2.13364e-05	1.06514e-05	2.18496e-05	9.55834e-06	1.99826e-06
LSCC-10	1	0.00188596	0.00101314	0.000725372	0.00153517	4.51644e-05	4.03751e-05	2.06205e-05	9.96935e-06	2.81569e-05	9.2127e-06	2.30486e-06
LSCC-11	1	0.00404471	0.00127883	0.000636994	0.000611478	3.11605e-05	4.47081e-05	1.04713e-05	1.82728e-05	1.54785e-05	2.42726e-05	2.80771e-06
LSCC-12	1	0.00040876	0.000284739	0.000166486	0.000467698	7.78958e-06	9.18188e-06	2.67851e-06	4.51853e-06	2.83168e-06	6.94332e-06	9.70166e-07
LSCC-13	1	0.00194221	0.00209708	0.00320156	0.00388193	6.86764e-05	3.9603e-05	3.82438e-05	1.9984e-05	3.00294e-05	1.1695e-05	2.89378e-06
LSCC-14	1	0.000323882	0.000736489	0.00128351	0.000823723	3.26273e-05	1.95029e-05	1.92257e-05	8.91193e-06	1.31759e-05	4.51108e-06	2.42715e-06
Input Data
	18S	GAPDH	PPIA	ACTB	B2M	TBP	ALAS1	GUSB	RPL29	PUM1	HPRT1	HMBS
Hep-2	1	0.022713	0.00134996	0.000984542	0.000830178	7.92889e-06	1.75458e-05	2.40371e-05	6.41839e-05	1.17804e-06	3.24279e-05	1.78833e-05
Hep-2	1	0.016449	0.00152258	0.00136454	0.00123145	9.68309e-06	1.82896e-05	2.48986e-05	4.56763e-05	1.46732e-06	2.59669e-05	1.95268e-05
Hep-2	1	0.0291114	0.00250613	0.00316321	0.00197919	1.7512e-05	3.28173e-05	4.26547e-05	7.06426e-05	2.1192e-06	6.50333e-05	4.04405e-05
LSCC-1	1	0.00161568	0.00308775	0.00159123	0.000382706	5.13463e-05	4.04468e-05	9.16763e-06	1.39745e-05	1.53671e-06	7.17654e-06	2.43098e-06
LSCC-2	1	0.00110238	0.00189313	0.00135347	0.000287542	6.38088e-05	2.16278e-05	6.70418e-06	1.30351e-05	1.3658e-05	5.32723e-06	1.95164e-06
LSCC-3	1	0.0270309	0.00908331	0.00481609	0.00847302	0.000983531	0.000133781	0.00010352	9.11208e-05	0.000254217	5.56833e-05	5.03803e-05
LSCC-4	1	0.00720043	0.00365486	0.00381768	0.00438871	0.000501416	6.08738e-05	3.47755e-05	4.58272e-05	5.91945e-05	2.46884e-05	2.62786e-05
LSCC-5	1	0.000651547	0.00175806	0.00306885	0.00130783	0.000144464	1.7482e-05	1.8905e-05	1.65247e-05	5.59215e-05	7.60866e-06	4.63366e-06
LSCC-6	1	0.00259415	0.00549114	0.00205297	0.012149	0.000405414	5.09265e-05	4.90147e-05	5.2578e-05	9.91516e-05	2.6165e-05	1.26817e-05
LSCC-7	1	0.000396101	0.000731102	0.00136354	0.000483248	4.67616e-05	2.61261e-05	1.54226e-05	4.26757e-06	2.07818e-05	4.50631e-06	1.2144e-06
LSCC-8	1	0.000647145	0.000528963	0.000934323	0.000639083	5.80021e-05	3.48702e-05	1.34418e-05	6.11553e-06	2.28077e-05	6.02444e-06	2.02005e-06
LSCC-9	1	0.000668337	0.00117905	0.000432297	0.00129143	6.09802e-05	3.15055e-05	2.13364e-05	1.06514e-05	2.18496e-05	9.55834e-06	1.99826e-06
LSCC-10	1	0.00188596	0.00101314	0.000725372	0.00153517	4.51644e-05	4.03751e-05	2.06205e-05	9.96935e-06	2.81569e-05	9.2127e-06	2.30486e-06
LSCC-11	1	0.00404471	0.00127883	0.000636994	0.000611478	3.11605e-05	4.47081e-05	1.04713e-05	1.82728e-05	1.54785e-05	2.42726e-05	2.80771e-06
LSCC-12	1	0.00040876	0.000284739	0.000166486	0.000467698	7.78958e-06	9.18188e-06	2.67851e-06	4.51853e-06	2.83168e-06	6.94332e-06	9.70166e-07
LSCC-13	1	0.00194221	0.00209708	0.00320156	0.00388193	6.86764e-05	3.9603e-05	3.82438e-05	1.9984e-05	3.00294e-05	1.1695e-05	2.89378e-06
LSCC-14	1	0.000323882	0.000736489	0.00128351	0.000823723	3.26273e-05	1.95029e-05	1.92257e-05	8.91193e-06	1.31759e-05	4.51108e-06	2.42715e-06
