# Supplementary material for: Validation of internal reference genes for relative quantitation studies of gene expression in human laryngeal cancer
Source: PeerJ. 2016 Dec 8;4:e2763. doi: 10.7717/peerj.2763 (PMC5149058; doi:10.7717/peerj.2763)
Supplement: Data S1 — Raw data 1: BestKeeper-Input; Raw data 2: Cp value; Raw data 3: geNorm-Input; Raw data 4: Mean Cp; Raw data 5: NormFinder-Input. [file peerj-04-2763-s001.zip › ╘¡╩╝╩2╛▌/raw data_geNorm-Input.xls]

## Sheet: Sheet1
	18S	GAPDH	PPIA	ACTB	B2M	TBP	ALAS1	GUSB	RPL29	PUM1	HPRT1	HMBS
Hep-2	1	0.022713	0.00134996	0.000984542	0.000830178	7.92889e-06	1.75458e-05	2.40371e-05	6.41839e-05	1.17804e-06	3.24279e-05	1.78833e-05
Hep-2	1	0.016449	0.00152258	0.00136454	0.00123145	9.68309e-06	1.82896e-05	2.48986e-05	4.56763e-05	1.46732e-06	2.59669e-05	1.95268e-05
Hep-2	1	0.0291114	0.00250613	0.00316321	0.00197919	1.7512e-05	3.28173e-05	4.26547e-05	7.06426e-05	2.1192e-06	6.50333e-05	4.04405e-05
LSCC-1	1	0.00161568	0.00308775	0.00159123	0.000382706	5.13463e-05	4.04468e-05	9.16763e-06	1.39745e-05	1.53671e-06	7.17654e-06	2.43098e-06
LSCC-2	1	0.00110238	0.00189313	0.00135347	0.000287542	6.38088e-05	2.16278e-05	6.70418e-06	1.30351e-05	1.3658e-05	5.32723e-06	1.95164e-06
LSCC-3	1	0.0270309	0.00908331	0.00481609	0.00847302	0.000983531	0.000133781	0.00010352	9.11208e-05	0.000254217	5.56833e-05	5.03803e-05
LSCC-4	1	0.00720043	0.00365486	0.00381768	0.00438871	0.000501416	6.08738e-05	3.47755e-05	4.58272e-05	5.91945e-05	2.46884e-05	2.62786e-05
LSCC-5	1	0.000651547	0.00175806	0.00306885	0.00130783	0.000144464	1.7482e-05	1.8905e-05	1.65247e-05	5.59215e-05	7.60866e-06	4.63366e-06
LSCC-6	1	0.00259415	0.00549114	0.00205297	0.012149	0.000405414	5.09265e-05	4.90147e-05	5.2578e-05	9.91516e-05	2.6165e-05	1.26817e-05
LSCC-7	1	0.000396101	0.000731102	0.00136354	0.000483248	4.67616e-05	2.61261e-05	1.54226e-05	4.26757e-06	2.07818e-05	4.50631e-06	1.2144e-06
LSCC-8	1	0.000647145	0.000528963	0.000934323	0.000639083	5.80021e-05	3.48702e-05	1.34418e-05	6.11553e-06	2.28077e-05	6.02444e-06	2.02005e-06
LSCC-9	1	0.000668337	0.00117905	0.000432297	0.00129143	6.09802e-05	3.15055e-05	2.13364e-05	1.06514e-05	2.18496e-05	9.55834e-06	1.99826e-06
LSCC-10	1	0.00188596	0.00101314	0.000725372	0.00153517	4.51644e-05	4.03751e-05	2.06205e-05	9.96935e-06	2.81569e-05	9.2127e-06	2.30486e-06
LSCC-11	1	0.00404471	0.00127883	0.000636994	0.000611478	3.11605e-05	4.47081e-05	1.04713e-05	1.82728e-05	1.54785e-05	2.42726e-05	2.80771e-06
LSCC-12	1	0.00040876	0.000284739	0.000166486	0.000467698	7.78958e-06	9.18188e-06	2.67851e-06	4.51853e-06	2.83168e-06	6.94332e-06	9.70166e-07
LSCC-13	1	0.00194221	0.00209708	0.00320156	0.00388193	6.86764e-05	3.9603e-05	3.82438e-05	1.9984e-05	3.00294e-05	1.1695e-05	2.89378e-06
LSCC-14	1	0.000323882	0.000736489	0.00128351	0.000823723	3.26273e-05	1.95029e-05	1.92257e-05	8.91193e-06	1.31759e-05	4.51108e-06	2.42715e-06
