# Supplementary material for: Validation of internal reference genes for relative quantitation studies of gene expression in human laryngeal cancer
Source: PeerJ. 2016 Dec 8;4:e2763. doi: 10.7717/peerj.2763 (PMC5149058; doi:10.7717/peerj.2763)
Supplement: Data S1 — Raw data 1: BestKeeper-Input; Raw data 2: Cp value; Raw data 3: geNorm-Input; Raw data 4: Mean Cp; Raw data 5: NormFinder-Input. [file peerj-04-2763-s001.zip › ╘¡╩╝╩2╛▌/raw data_Mean Cp.xls]

## Sheet: Sheet1
	18S	GAPDH	PPIA	ACTB	B2M	TBP	ALAS1	GUSB	RPL29	PUM1	HPRT1	HMBS
Hep-2	8.98521	14.4455	18.5181	18.9735	19.2195	25.9297	24.7837	24.3296	22.9126	28.6804	23.8976	24.7562
Hep-2	9.05649	14.9824	18.4158	18.5739	18.7219	25.7126	24.7951	24.3501	23.4747	28.4349	24.2895	24.7007
Hep-2	9.87715	14.9794	18.5175	18.1815	18.858	25.6784	24.7723	24.3941	23.6663	28.7252	23.7856	24.471
LSCC-1	10.1428	19.4165	18.4821	19.4385	21.4943	24.3922	24.7364	26.8778	26.2697	29.4545	27.2311	28.7929
LSCC-2	9.85786	19.683	18.9029	19.387	21.6218	23.7937	25.3546	27.0444	26.0851	26.0178	27.376	28.8247
LSCC-3	10.7416	15.9509	17.5242	18.4396	17.6246	20.7314	23.6095	23.9794	24.1635	22.6833	24.874	25.0184
LSCC-4	9.75272	16.8704	17.8487	17.7858	17.5847	20.7144	23.7565	24.5643	24.1662	23.7969	25.0585	24.9685
LSCC-5	7.81876	18.4026	16.9706	16.1668	17.3974	20.5758	23.6225	23.5096	23.7038	21.945	24.8227	25.5382
LSCC-6	9.39002	17.9805	16.8987	18.3181	15.753	20.6583	23.6512	23.7064	23.6052	22.69	24.612	25.6569
LSCC-7	7.9073	19.2091	18.3249	17.4257	18.9223	22.2916	23.1315	23.8919	25.7455	23.4616	25.6669	27.5586
LSCC-8	8.36541	18.959	19.25	18.4292	18.9771	22.4389	23.1731	24.5483	25.6845	23.7855	25.7061	27.2826
LSCC-9	9.94707	20.4942	19.6752	21.1228	19.5439	23.9484	24.9011	25.4634	26.4657	25.4291	26.6219	28.8799
LSCC-10	10.1965	19.247	20.1434	20.6255	19.5439	24.6309	24.7927	25.762	26.8106	25.3126	26.9244	28.9234
LSCC-11	10.8347	18.7844	20.4457	21.4511	21.5101	25.8046	25.2838	27.3779	26.5746	26.8141	26.165	29.2769
LSCC-12	8.82187	20.0783	20.5999	21.3742	19.884	25.7919	25.5546	27.332	26.5776	27.2518	25.9578	28.7971
LSCC-13	10.9441	19.9522	19.8415	19.2311	18.9531	24.7739	25.5681	25.6185	26.5549	25.9674	27.3278	29.3427
LSCC-14	10.0532	21.6455	20.4603	19.6589	20.2988	24.9568	25.6992	25.7198	26.8291	26.265	27.8113	28.7055
	18S	GAPDH	PPIA	ACTB	B2M	TBP	ALAS1	GUSB	RPL29	PUM1	HPRT1	HMBS
Mean	9.57017	18.2989	18.8717	19.0931	19.1711	23.6955	24.5404	25.2041	25.2523	25.6891	25.7723	27.1467
Max	10.9441	21.6455	20.5999	21.4511	21.6218	25.9297	25.6992	27.3779	26.8291	29.4545	27.8113	29.3427
Min	7.81876	14.4455	16.8987	16.1668	15.753	20.5758	23.1315	23.5096	22.9126	21.945	23.7856	24.471
Max-Mean	1.37392	3.34659	1.72822	2.35801	2.45072	2.23415	1.15883	2.1738	1.57675	3.76542	2.03906	2.19598
Mean-Min	1.7514	3.85334	1.97302	2.92628	3.41804	3.11974	1.4089	1.69446	2.33968	3.74412	1.98665	2.67573
SD	0.956799	2.12154	1.18885	1.44507	1.56363	2.03413	0.866828	1.31299	1.42242	2.35227	1.29314	1.92559
