# Supplementary material for: Validation of internal reference genes for relative quantitation studies of gene expression in human laryngeal cancer
Source: PeerJ. 2016 Dec 8;4:e2763. doi: 10.7717/peerj.2763 (PMC5149058; doi:10.7717/peerj.2763)
Supplement: Data S1 — Raw data 1: BestKeeper-Input; Raw data 2: Cp value; Raw data 3: geNorm-Input; Raw data 4: Mean Cp; Raw data 5: NormFinder-Input. [file peerj-04-2763-s001.zip › ╘¡╩╝╩2╛▌/raw data_NormFinder-Input.xls]

## Sheet: Statistics(1)
	Gene name	Stability value		Best gene	PPIA
	PUM1	1.08175		Stability value	0.382981
	GAPDH	1.05952
	18S	0.801714		Best combination of two genes	PPIA and GUSB
	TBP	0.73485		Stability value for bestcombination of two genes	0.245497
	ACTB	0.643202
	HMBS	0.623814
	B2M	0.621443
	HPRT1	0.515685
	ALAS1	0.475102
	GUSB	0.418611
	RPL29	0.387641
	PPIA	0.382981
	PPIA and GUSB	0.245497

## Sheet: Sheet1
	Hep-2	Hep-2	Hep-2	LSCC-1	LSCC-2	LSCC-3	LSCC-4	LSCC-5	LSCC-6	LSCC-7	LSCC-8	LSCC-9	LSCC-10	LSCC-11	LSCC-12	LSCC-13	LSCC-14
18S	1	1	1	1	1	1	1	1	1	1	1	1	1	1	1	1	1
GAPDH	0.022713	0.016449	0.0291114	0.00161568	0.00110238	0.0270309	0.00720043	0.000651547	0.00259415	0.000396101	0.000647145	0.000668337	0.00188596	0.00404471	0.00040876	0.00194221	0.000323882
PPIA	0.00134996	0.00152258	0.00250613	0.00308775	0.00189313	0.00908331	0.00365486	0.00175806	0.00549114	0.000731102	0.000528963	0.00117905	0.00101314	0.00127883	0.000284739	0.00209708	0.000736489
ACTB	0.000984542	0.00136454	0.00316321	0.00159123	0.00135347	0.00481609	0.00381768	0.00306885	0.00205297	0.00136354	0.000934323	0.000432297	0.000725372	0.000636994	0.000166486	0.00320156	0.00128351
B2M	0.000830178	0.00123145	0.00197919	0.000382706	0.000287542	0.00847302	0.00438871	0.00130783	0.012149	0.000483248	0.000639083	0.00129143	0.00153517	0.000611478	0.000467698	0.00388193	0.000823723
TBP	7.92889e-06	9.68309e-06	1.7512e-05	5.13463e-05	6.38088e-05	0.000983531	0.000501416	0.000144464	0.000405414	4.67616e-05	5.80021e-05	6.09802e-05	4.51644e-05	3.11605e-05	7.78958e-06	6.86764e-05	3.26273e-05
ALAS1	1.75458e-05	1.82896e-05	3.28173e-05	4.04468e-05	2.16278e-05	0.000133781	6.08738e-05	1.7482e-05	5.09265e-05	2.61261e-05	3.48702e-05	3.15055e-05	4.03751e-05	4.47081e-05	9.18188e-06	3.9603e-05	1.95029e-05
GUSB	2.40371e-05	2.48986e-05	4.26547e-05	9.16763e-06	6.70418e-06	0.00010352	3.47755e-05	1.8905e-05	4.90147e-05	1.54226e-05	1.34418e-05	2.13364e-05	2.06205e-05	1.04713e-05	2.67851e-06	3.82438e-05	1.92257e-05
RPL29	6.41839e-05	4.56763e-05	7.06426e-05	1.39745e-05	1.30351e-05	9.11208e-05	4.58272e-05	1.65247e-05	5.2578e-05	4.26757e-06	6.11553e-06	1.06514e-05	9.96935e-06	1.82728e-05	4.51853e-06	1.9984e-05	8.91193e-06
PUM1	1.17804e-06	1.46732e-06	2.1192e-06	1.53671e-06	1.3658e-05	0.000254217	5.91945e-05	5.59215e-05	9.91516e-05	2.07818e-05	2.28077e-05	2.18496e-05	2.81569e-05	1.54785e-05	2.83168e-06	3.00294e-05	1.31759e-05
HPRT1	3.24279e-05	2.59669e-05	6.50333e-05	7.17654e-06	5.32723e-06	5.56833e-05	2.46884e-05	7.60866e-06	2.6165e-05	4.50631e-06	6.02444e-06	9.55834e-06	9.2127e-06	2.42726e-05	6.94332e-06	1.1695e-05	4.51108e-06
HMBS	1.78833e-05	1.95268e-05	4.04405e-05	2.43098e-06	1.95164e-06	5.03803e-05	2.62786e-05	4.63366e-06	1.26817e-05	1.2144e-06	2.02005e-06	1.99826e-06	2.30486e-06	2.80771e-06	9.70166e-07	2.89378e-06	2.42715e-06
group	1	1	1	2	2	3	3	4	4	5	5	6	6	7	7	8	8
